# Supplementary material for: AlphaPeptStats: an open-source Python package for automated and scalable statistical analysis of mass spectrometry-based proteomics
Source: Bioinformatics. 2023 Aug 1;39(8):btad461. doi: 10.1093/bioinformatics/btad461 (PMC10415174; doi:10.1093/bioinformatics/btad461)
Supplement: btad461_Supplementary_Data [file btad461_supplementary_data.zip]

Archive with 4 entries (4 files):
- supplementary_manual.pdf
- supplementary_notebook_1_liu_2019.html
- supplementary_notebook_2_ramus_2016.html
- supplement_material.pdf
